# Supplementary material for: Sargassum Inundations and the Risk of Hypertension Disorders Among Pregnant Women Living in the French Caribbean Island of Martinique
Source: Int J Environ Res Public Health. 2024 Dec 1;21(12):1612. doi: 10.3390/ijerph21121612 (PMC11675253; doi:10.3390/ijerph21121612)
Supplement: Supplementary file 1 [file ijerph-21-01612-s001.zip]

Archive with 1 entries (1 files):
- ijerph-3265081-supplementary.pdf
